# Supplementary material for: Engineering an Optimal Y280-Lineage H9N2 Vaccine Strain by Tuning PB2 Activity
Source: Int J Mol Sci. 2023 May 16;24(10):8840. doi: 10.3390/ijms24108840 (PMC10218604; doi:10.3390/ijms24108840)
Supplement: Supplementary file 1 [file ijms-24-08840-s001.zip]

Archive with 1 entries (1 files):
- ijms-2265695-supplementary.pdf
